# Supplementary material for: A Pilot Randomized Placebo Controlled Trial of Electroacupuncture for Women with Pure Stress Urinary Incontinence
Source: PLoS One. 2016 Mar 9;11(3):e0150821. doi: 10.1371/journal.pone.0150821 (PMC4784883; doi:10.1371/journal.pone.0150821)
Supplement: S1 Data — (XLSX) [file pone.0150821.s002.xlsx]

## Sheet: Demographic data
SubjectID	Group	Age	Marriage(0,no;1,yes)	Education (1,Tertiary education;2,Secondary education;3,Preliminary education and below)	Childbearing(0,no;1,yes)	Initial childbearing age	Number of births	Number of vaginal delivery	Number of cesarean	Menopause(0,no;1,yes)	Hysterectomy(0,no;1,yes)	Height(m)	Weight(kg)
0211	1	48	1	2	1	22	1	1	0	1	0	60	160
0003	1	60	1	2	1	27	1	1	0	1	0	60	158
0521	1	61	1	2	1	21	3	3	0	1	0	60	162
0106	1	61	1	2	1	30	1	1	0	1	0	58	155
0610	1	60	1	2	1	24	1	1	0	1	0	56	148
0327	1	50	1	2	1	22	1	1	0	0	0	48	158
0250	1	65	1	2	1	24	1	1	0	1	0	56	154
0411	1	60	1	2	1	27	1	1	0	1	0	51	154
0220	1	76	1	3	1	25	2	2	0	1	0	40	144
0504	1	56	1	2	1	27	1	1	0	1	0	60	160
0264	1	51	1	2	1	24	1	1	0	1	0	54.5	158
0125	1	64	1	2	1	21	2	2	0	1	0	65	160
0286	1	62	1	2	1	21	3	3	0	1	0	62	155
0684	1	68	1	2	1	22	2	2	0	1	0	60	161
0361	1	61	1	1	1	23	2	2	0	1	0	70	160
0245	1	58	1	2	1	21	3	3	0	1	0	47	160
0345	1	56	1	2	1	20	3	3	0	1	0	52	150
0151	1	41	1	1	1	24	1	0	1	0	0	47	152
0591	1	66	1	3	1	20	4	4	0	1	0	64	162
0180	1	67	1	2	1	22	3	3	0	1	1	65	154
0623	1	68	1	2	1	26	2	2	0	1	0	60	153
0573	1	59	1	2	1	28	1	1	0	1	0	55	156
0146	1	64	1	2	1	28	1	1	0	1	0	60	153
0489	1	56	1	2	1	27	1	1	0	0	0	70	160
0528	1	67	1	2	1	30	1	1	0	1	0	63	158
0598	1	44	1	2	1	22	1	1	0	0	0	55	158
0281	1	44	1	2	1	23	2	2	0	0	0	57	160
0117	1	58	1	2	1	24	1	1	0	1	0	72	158
0454	1	54	1	1	1	28	1	1	0	1	0	51.5	152
0279	1	70	1	1	1	25	1	1	0	1	0	59	156
0004	1	52	1	2	1	23	1	1	0	0	0	59	148
0567	1	56	1	2	1	25	1	1	0	1	0	53	164
0171	1	57	1	1	1	26	1	1	0	1	0	49.5	160
0475	1	46	1	2	1	25	2	2	0	0	0	61	165
0228	1	67	1	2	1	32	1	0	1	0	1	60	160
0485	1	69	1	1	1	27	2	2	0	1	0	59	157
0349	1	56	1	1	1	25	1	1	0	0	0	65.3	170
0402	1	68	1	2	1	22	2	2	0	1	0	59	155
0457	1	57	1	2	1	25	1	1	0	1	0	51.5	155
0442	1	59	1	1	1	28	1	0	1	1	1	68	157
0322	2	50	1	2	1	24	1	1	0	1	0	65	168
0047	2	52	1	2	1	24	1	1	0	0	0	57	160
0676	2	65	1	2	1	27	1	1	0	1	0	50	154
0497	2	63	1	3	1	21	2	1	1	1	0	52	153
0351	2	47	1	3	1	25	1	1	0	0	0	40	145
0388	2	63	1	2	1	23	1	1	0	1	0	60	158
0565	2	52	1	2	1	24	1	1	0	1	0	70	150
0153	2	62	1	2	1	21	1	1	0	1	0	50	150
0642	2	63	1	2	1	20	3	3	0	1	0	58	162
0255	2	69	1	1	1	23	3	3	0	1	0	60	160
0084	2	73	1	1	1	21	3	3	0	1	0	60	164
0025	2	67	1	3	1	21	3	3	0	1	0	55	155
0420	2	50	1	3	1	20	3	3	0	1	1	50	145
0088	2	68	1	1	1	29	1	1	0	1	0	50	155
0310	2	76	1	2	1	21	2	2	0	1	0	68	160
0444	2	66	1	1	0	23	0	0	0	1	0	61	155
0005	2	53	1	2	1	20	2	2	0	1	0	60	160
0419	2	45	1	2	1	21	1	0	1	0	0	60	156
0526	2	63	1	1	1	31	1	0	1	1	0	47	148
0708	2	51	1	2	1	23	1	1	0	1	0	63	161
0716	2	58	1	1	1	26	1	1	0	1	0	50	160
0315	2	49	1	1	1	24	1	1	0	0	0	60	157
0300	2	55	1	1	1	25	1	1	0	1	0	54	164
0403	2	52	1	2	1	22	3	3	0	1	1	70	155
0601	2	49	1	2	1	21	2	2	0	0	0	66	150
0293	2	56	1	2	1	24	1	1	0	1	0	52	152
0398	2	57	1	2	1	27	1	1	0	1	0	66	157
0058	2	51	1	1	1	27	1	1	0	0	0	66	166
0507	2	61	1	1	1	25	1	1	0	1	0	54	162
0389	2	51	1	2	1	22	1	1	0	0	0	55	161
0037	2	63	1	1	1	27	1	1	0	1	0	62	160
0198	2	44	1	2	1	24	1	1	0	0	0	60	153
0312	2	73	1	1	1	24	2	2	0	1	0	54	159
0023	2	53	1	1	1	26	1	1	0	1	0	55	160
0673	2	68	1	2	1	20	2	2	0	1	0	48	157
0512	2	55	1	2	1	23	1	1	0	0	0	61	163
0445	2	65	1	2	1	28	1	1	0	1	0	50	152
0605	2	62	1	2	1	27	1	1	0	1	0	53.5	157
0441	2	57	1	1	0	24	0	0	0	1	0	63	168
0193	2	49	1	3	1	20	2	2	0	0	0	61	160

## Sheet: Disease history
SubjectID	group	Duration of disease (year)	Severity of SUI rated by amount of urine leakage measured by 1-hour pad test(1,mild;2,moderate;3,severe)	Ever received SUI treatment(0,no;1,yes)
0211	1	15.83	2	0
0003	1	3.75	1	0
0521	1	6.83	1	0
0106	1	15.67	1	0
0610	1	9.08	1	0
0327	1	2.67	1	1
0250	1	5.83	1	0
0411	1	6.25	1	0
0220	1	2.67	1	0
0504	1	3.83	1	0
0264	1	7.75	2	0
0125	1	15.25	1	0
0286	1	4.00	1	0
0684	1	3.42	2	0
0361	1	2.83	1	0
0245	1	3.83	1	0
0345	1	10.58	1	0
0151	1	10.42	2	0
0591	1	30.92	1	0
0180	1	1.67	1	0
0623	1	6.00	1	1
0573	1	17.00	2	0
0146	1	3.00	2	0
0489	1	6.00	2	0
0528	1	1.50	1	0
0598	1	2.25	2	0
0281	1	2.50	1	0
0117	1	2.50	2	0
0454	1	0.83	2	1
0279	1	20.58	1	0
0004	1	3.50	1	1
0567	1	5.08	2	0
0171	1	37.33	1	1
0475	1	8.00	2	0
0228	1	5.08	2	0
0485	1	0.50	1	0
0349	1	2.08	2	0
0402	1	5.00	2	1
0457	1	5.58	2	0
0442	1	1.00	1	0
0322	2	5.08	1	0
0047	2	8.42	1	0
0676	2	10.50	1	0
0497	2	18.75	2	0
0351	2	6.33	1	0
0388	2	5.25	1	0
0565	2	25.83	1	0
0153	2	5.33	1	1
0642	2	10.25	1	0
0255	2	1.58	1	0
0084	2	5.83	1	0
0025	2	4.83	1	0
0420	2	5.67	1	0
0088	2	3.42	1	0
0310	2	10.75	1	0
0444	2	1.50	1	0
0005	2	2.33	1	0
0419	2	1.67	1	0
0526	2	2.50	1	0
0708	2	5.92	1	0
0716	2	2.00	1	0
0315	2	8.75	1	0
0300	2	0.50	1	0
0403	2	3.00	1	0
0601	2	3.00	2	0
0293	2	5.00	1	0
0398	2	5.00	2	0
0058	2	5.00	1	0
0507	2	2.00	1	0
0389	2	9.92	1	1
0037	2	3.50	1	0
0198	2	3.00	2	0
0312	2	10.00	1	0
0023	2	1.00	1	0
0673	2	12.00	3	0
0512	2	7.00	2	0
0445	2	6.00	2	0
0605	2	3.83	1	0
0441	2	1.00	1	0
0193	2	3.00	3	0

## Sheet: Urine leakage by 1hour pad test
SubjectID	Group	w0	w2	w6
0211	1	49.7	3.4	0.4
0003	1	6.4	1.2	0.8
0521	1	2.3	6.8	1.6
0106	1	3	1.5	1.2
0610	1	3.1	1	0.6
0327	1	6.2	5.4	1
0250	1	5.6	2.8	3.6
0411	1	2.2	0.4	0.2
0220	1	3	5.3	1.2
0504	1	2.8	2.2	0.4
0264	1	40	3.5	0.6
0125	1	2.1	0.5	0.2
0286	1	2.1	0.2	0.2
0684	1	8.7	10.9	0.9
0361	1	2.8	2.4	1
0245	1	2.1	2.4	0.4
0345	1	2	1.8	0.6
0151	1	5	7.5	2.5
0591	1	2.2	4.2	0.2
0180	1	2.4	1	0.6
0623	1	2	14	3
0573	1	17	8	1.1
0146	1	2	2	1.5
0489	1	6	60.2	14.5
0528	1	7.5	24.3	20.1
0598	1	17	2	1.7
0281	1	20	15	0
0117	1	11.6	7.6	0
0454	1	12	5	1.7
0279	1	5	5	0.9
0004	1	40	18	0
0567	1	13	18	0.5
0171	1	2	1	5.6
0475	1	22	3	1.6
0228	1	8	8	1.4
0485	1	53	21	0
0349	1	2.5	4	0.8
0402	1	35	23	15.3
0457	1	26	37	5.6
0442	1	4.3	1.7	0
0322	2	4.2	0.9	0.2
0047	2	4	4.1	3.8
0676	2	13.8	16.4	16.6
0497	2	3.1	16.2	17
0351	2	2.3	2.4	2.2
0388	2	2.3	1.6	1.4
0565	2	2.3	2.7	1.4
0153	2	3.4	3.2	3.6
0642	2	2	1.8	2.4
0255	2	4.6	0.7	0.6
0084	2	5	5	4.8
0025	2	2	10.2	9.1
0420	2	2.8	2.2	2.4
0088	2	5.4	1.1	0.2
0310	2	2.1	2.1	2.2
0444	2	2.4	0.1	0.1
0005	2	2.8	0.2	0.2
0419	2	2	0.6	0.6
0526	2	4.8	1.7	1.8
0708	2	2	4.8	2.6
0716	2	2	1	3.7
0315	2	12	2	3.1
0300	2	2	4.1	3.0
0403	2	93	71	81
0601	2	4	5	17.1
0293	2	117	63.5	83.2
0398	2	19	5	7.1
0058	2	8	10	17.3
0507	2	2	3.1	2.1
0389	2	61	50	93.7
0037	2	9	3	12.6
0198	2	43	21	39.7
0312	2	100	98	77.7
0023	2	6	10	11.2
0673	2	45	47	45.9
0512	2	59	50	48.7
0445	2	95	151	98.3
0605	2	12	6	5.7
0441	2	4.6	3.3	3.9
0193	2	123	111.7	125.2

## Sheet: 72 hour IEF
SubjectID	Group	w0	w2	w4	w6	w15	w16	w17	w18	w27	w28	w29	w30
0211	1	0	5	2	5	3	1	2	1	3	1	1	5
0003	1	2	0	0	0	0	0	0	0	0	0	0	0
0521	1	4	3	2	4	4	4	3	3	4	4	3	3
0106	1	3	1	1	0	0	0	0	0	0	0	0	0
0610	1	10	9	10	7	6	6	7	6	6	3	4	4
0327	1	6	4	4	4	3	3	3	3	3	0	0	0
0250	1	11	11	10	10	9	10	7	15	17	8	9	7
0411	1	2	0	0	0	0	0	0	0	0	0	0	0
0220	1	4	2	0	1	0	0	0	0	0	0	0	0
0504	1	5	4	3	2	0	0	0	0	0	0	0	0
0264	1	2	4	3	2	2	2	2	2	2	2	3	3
0125	1	7	2	2	1	0	0	0	0	0	0	0	0
0286	1	17	18	17	23	23	18	18	17	20	18
0684	1	26	23	9	3	0	0	0	0	0	0	0	0
0361	1	1	0	0	0	0	0	0	0	0	0	0	0
0245	1	3	2	4	0	0	0	0	0	0	0	0	0
0345	1	2	0	0	0	0	0	0	0	0	0	0	0
0151	1	3	3	1	0	0	0	0	0	0	1	1	0
0591	1	11	11	7	4	1	0	0	0	0	0	0	0
0180	1	6	2	0	0	0	0	0	0	0	0	0	0
0623	1	6	3	2	1	0	1	1	1	0	0	1	1
0573	1	6	6	5	1	1	0	1	0	0	0	0	0
0146	1	2	3	2	2	0	1	0	2	0	0	0	0
0489	1	6	8	6	12	6	5	3	1	1	1	1	1
0528	1	4	4	4	2	2	0	0	0	0	2	1	1
0598	1	5	3	0	3	0	0	0	1	0	1	1	0
0281	1	2	1	0	0	0	0	0	0	0	0	0	0
0117	1	4	2	0	0	1	0	1	0	1	0	1	0
0454	1	2	7	4	1	0	0	0	1	0	0	0	0
0279	1	0	0	0	1	0	3	2	2	2	1	2	1
0004	1	4	3	1	0	0	0	0	0	0	0	0	0
0567	1	15	23	10	3	0	0	0	0	0	0	0	0
0171	1	0	1	0	2	1	1	0	0	1	1	0	0
0475	1	9	7	6	4	0	0	0	1	0	0	0	0
0228	1	5	1	3	1	1	0	0	0	0	0	0	0
0485	1	9	7	0	0	0	0	0	0	0	0	0	0
0349	1	0	1	1	0	0	0	1	0	0	0	0	0
0402	1	9	9	8	8	6	5	7	7	3	3	3	3
0457	1	2	1	0	4	3	4	2	3	1	1	2	1
0442	1	5	2	1	0	0	0	0	0	0	0	0	0
0322	2	2	0	0	0	0	0	0	0	0	0	0	0
0047	2	1	2	4	3	4	4	2	4	3	2	2	5
0676	2	16	17	12	11	12	11	9	10	11	3	3	3
0497	2	8	11	10	17	13	10	10	10
0351	2	3	4	6	7	8	8	8	7	8	8	8	8
0388	2	37	6	3	1	1	1	1	1	1	1	2	1
0565	2	6	5	4	5	3	3	4	5	4	3	6	3
0153	2	5	4	6	7	5	3	5	5	6	5	5	6
0642	2	19	16	20	20	18	16	16	16	18	19	17	17
0255	2	8	5	4	4	5	4	1	1	1	0	0	2
0084	2	10	7	4	3	3	1	2	0	1	0	1	0
0025	2	11	16	14	9	18	15	17	18	21	18	18	21
0420	2	3	3	2	2	2	2	2	2	2	3	2	2
0088	2	2	1	1	0	0	0	0	0	0	0	0	0
0310	2	1	1	1	1	1	1	1	1	1	0	0	1
0444	2	1	0	0	0	0	0	0	0	0	0	0	0
0005	2	1	2	2	0	0	0	0	0
0419	2	2	0	0	0	0	0	0	0	0	0	0	0
0526	2	5	2	0	0	0	0	0	0	0	0	0	0
0708	2	6	7	4	2	2	1	1	1	2	2	1	3
0716	2	3	2	3	3	1	0	0	0	3	0	0	0
0315	2	6	6	1	4	3	2	3	1	3	3	3	3
0300	2	1	1	2	1	0	0	0	0	0	1	1	0
0403	2	9	12	12	9	9	9	9	8	10	9	9	7
0601	2	1	1	1	3	0	1	8	5	0	1	3	2
0293	2	4	1	2	3	4	4	4	5	3	2	2	4
0398	2	9	9	3	4	2	1	1	0	11	9	8	11
0058	2	9	9	4	4	3	1	4	5	7	5	8	6
0507	2	1	1	1	0	0	0	2	2	1	1	0	5
0389	2	9	9	6	7	5	2	1	0	1	2	1	0
0037	2	1	1	1	1	0	0	0	1	0	0	0	1
0198	2	3	4	3	2	1	0	1	0	1	0	1	0
0312	2	15	16	14	6	3	1	2	1	3	1	0	0
0023	2	8	8	5	7	6	4	3	0	8	8	5	8
0673	2	15	30	21	34	19	20	16	20	19	27	11	19
0512	2	12	10	10	7	3	1	0	1	4	5	3	4
0445	2	9	12	13	9	2	1	1	0	11	11	14	12
0605	2	1	1	0	0	0	0	0	2	1	1	1	0
0441	2	0	1	1	1	0	1	1	1	0	8	1	0
0193	2	5	5	4	5	17	11	12	12	6	7	7	7

## Sheet: ICIQ-SF score
SubjectID	Group	w0	w4	w6	w18	w30
0211	1	12	12	7	6	5
0003	1	4	4	4	0	0
0521	1	12	12	12	12	12
0106	1	5	4	5	0	0
0610	1	12	13	12	13	11
0327	1	9	10	9	0	6
0250	1	12	12	12	13	13
0411	1	3	2	3	0	1
0220	1	3	3	3	0	0
0504	1	9	9	9	1	0
0264	1	14	15	15	10	10
0125	1	5	4	5	1	0
0286	1	14	14	14	14
0684	1	18	13	10	0	0
0361	1	1	1	1	0	0
0245	1	4	5	4	1	0
0345	1	4	3	4	0	0
0151	1	11	12	7	0	4
0591	1	6	6	7	4	4
0180	1	2	2	2	1	1
0623	1	8	8	10	3	3
0573	1	13	8	4	3	0
0146	1	15	7	5	3	2
0489	1	16	9	9	5	3
0528	1	14	8	5	2	5
0598	1	8	5	4	7	4
0281	1	7	4	2	1	1
0117	1	13	4	1	1	1
0454	1	11	6	4	4	0
0279	1	11	5	3	5	5
0004	1	7	4	2	0	0
0567	1	7	11	3	2	2
0171	1	6	4	3	3	2
0475	1	11	6	10	4	3
0228	1	12	8	4	2	0
0485	1	6	4	0	0	0
0349	1	10	5	2	3	3
0402	1	14	13	6	8	6
0457	1	8	6	6	7	7
0442	1	6	3	0	0	0
0322	2	7	7	7	1	2
0047	2	7	8	7	8	9
0676	2	11	16	16	16	9
0497	2	14	15	16	17
0351	2	4	5	5	5	5
0388	2	12	9	8	4	3
0565	2	12	11	11	12	12
0153	2	7	7	8	8	9
0642	2	8	7	7	8	7
0255	2	8	8	9	5	4
0084	2	7	8	9	7	6
0025	2	14	11	14	14	14
0420	2	4	6	4	5	4
0088	2	6	6	7	4	1
0310	2	4	3	4	3	3
0444	2	3	4	3	0	0
0005	2	3	3	3	2
0419	2	7	6	6	3	0
0526	2	6	6	6	3	1
0708	2	2	2	2	2	2
0716	2	6	6	6	0	3
0315	2	10	8	6	6	8
0300	2	7	7	7	6	6
0403	2	8	13	13	13	14
0601	2	7	8	8	9	10
0293	2	12	8	8	10	9
0398	2	14	13	11	1	16
0058	2	8	9	9	12	12
0507	2	2	3	3	5	5
0389	2	11	12	8	5	5
0037	2	7	7	7	5	4
0198	2	13	8	8	4	6
0312	2	11	16	16	6	5
0023	2	9	9	9	5	8
0673	2	20	18	14	11	16
0512	2	17	16	9	6	14
0445	2	10	14	8	6	12
0605	2	10	8	8	7	7
0441	2	3	5	5	5	5
0193	2	21	20	20	18	18

## Sheet: Patient self-evaluation 
SubjectID	Group	w2	w4	w6	w18	w30	Note:1,no help;2,little help;3,moderate help;4,great help
0211	1	4	4	4	4	4
0003	1	4	4	4	4	4
0521	1	2	3	2	2	2
0106	1	3	3	4	4	4
0610	1	2	2	2	2	2
0327	1	2	2	2	2	4
0250	1	2	2	2	1	1
0411	1	4	4	4	4	4
0220	1	2	4	4	4	4
0504	1	2	2	3	4	4
0264	1	2	2	3	3	3
0125	1	3	3	4	4	4
0286	1	2	2	2	2
0684	1	2	3	4	4	4
0361	1	4	4	4	4	4
0245	1	2	2	4	4	4
0345	1	4	4	4	4	4
0151	1	2	3	4	4	4
0591	1	1	2	2	4	4
0180	1	3	4	4	4	4
0623	1	2	2	3	4	3
0573	1	2	3	4	4	4
0146	1	2	3	4	4	4
0489	1	2	3	3	3	3
0528	1	1	1	3	4	3
0598	1	2	3	4	3	4
0281	1	3	4	4	4	4
0117	1	3	4	4	4	4
0454	1	3	3	3	4	4
0279	1	3	3	4	4	3
0004	1	2	3	3	4	4
0567	1	2	3	4	3	3
0171	1	2	3	4	4	4
0475	1	2	2	3	3	3
0228	1	2	2	2	3	4
0485	1	3	4	4	3	4
0349	1	2	3	3	3	4
0402	1	2	3	3	3	3
0457	1	1	2	3	2	2
0442	1	3	4	4	4	4
0322	2	4	4	4	4	4
0047	2	1	1	1	1	1
0676	2	1	1	1	1	2
0497	2	1	1	1	1
0351	2	1	1	1	1	1
0388	2	3	4	4	4	4
0565	2	1	1	1	1	1
0153	2	1	1	1	1	1
0642	2	1	1	1	1	1
0255	2	2	3	3	4	4
0084	2	1	1	1	2	3
0025	2	1	1	1	1	1
0420	2	1	1	1	1	1
0088	2	2	2	4	4	4
0310	2	1	1	1	1	2
0444	2	4	4	4	4	4
0005	2	2	2	4	4
0419	2	4	4	4	4	4
0526	2	2	3	4	4	4
0708	2	1	1	1	1	1
0716	2	2	1	1	3	3
0315	2	2	2	3	3	2
0300	2	1	1	2	2	2
0403	2	1	1	2	2	1
0601	2	2	2	2	2	2
0293	2	3	3	2	1	1
0398	2	2	2	2	4	1
0058	2	1	2	2	1	1
0507	2	2	2	2	2	1
0389	2	2	2	2	2	2
0037	2	2	2	2	2	2
0198	2	2	2	2	4	3
0312	2	2	2	2	4	4
0023	2	2	2	2	3	2
0673	2	1	1	2	4	2
0512	2	2	2	3	3	2
0445	2	2	2	3	3	1
0605	2	2	2	2	2	2
0441	2	1	1	1	1	1
0193	2	2	2	1	1	1

## Sheet: Safety
SubjectID	Group	AE(0,no;1yes)	description	SAE(0,no;1yes)	description
0211	1	0		0
0003	1	0		0
0521	1	0		0
0106	1	0		0
0610	1	0		0
0327	1	0		0
0250	1	0		0
0411	1	0		0
0220	1	0		0
0504	1	0		0
0264	1	1	hematoma	0
0125	1	0		0
0286	1	0		0
0684	1	0		0
0361	1	0		0
0245	1	1	hematoma	0
0345	1	0		0
0151	1	0		0
0591	1	0		0
0180	1	0		0
0623	1	0		0
0573	1	0		0
0146	1	0		0
0489	1	0		0
0528	1	0		0
0598	1	0		0
0281	1	0		0
0117	1	0		0
0454	1	0		0
0279	1	0		0
0004	1	0		0
0567	1	1	persistent pain after EA, vas=5	0
0171	1	0		0
0475	1	0		0
0228	1	0		0
0485	1	0		0
0349	1	0		0
0402	1	0		0
0457	1	0		0
0442	1	0		0
0322	2	0		0
0047	2	0		0
0676	2	0		0
0497	2	0		0
0351	2	0		0
0388	2	0		0
0565	2	0		0
0153	2	0		0
0642	2	0		0
0255	2	0		0
0084	2	0		0
0025	2	0		0
0420	2	0		0
0088	2	0		0
0310	2	0		0
0444	2	0		0
0005	2	0		0
0419	2	0		0
0526	2	0		0
0708	2	0		0
0716	2	0		0
0315	2	0		0
0300	2	0		0
0403	2	0		0
0601	2	0		0
0293	2	0		0
0398	2	1	persistent pain, vas=4	0
0058	2	0		0
0507	2	0		0
0389	2	0		0
0037	2	0		0
0198	2	0		0
0312	2	0		0
0023	2	0		0
0673	2	0		0
0512	2	0		0
0445	2	0		0
0605	2	1	fatigue, vas=4	0
0441	2	0		0
0193	2	0		0
